# Supplementary material for: Long-term microglial phase-specific dynamics during single vessel occlusion and recanalization
Source: Commun Biol. 2022 Aug 19;5:841. doi: 10.1038/s42003-022-03784-0 (PMC9391347; doi:10.1038/s42003-022-03784-0)
Supplement: Supplementary file 4 — Supplementary Data 2 [file 42003_2022_3784_MOESM4_ESM.xlsx]

## Sheet: Supplementary figure 1
Supplementary figure 1B
	day 7-8						day 9-10						day 11-12						day 14-16						day 19-21						day 23-25						day 33-36
	320	284	331	238	204		774	311	491	119	440		424	239	1016	549	1099		560	649	535	753	1294		1266	1340	927	1437	2231		1823	1592	2326	1776	2335		2432	2032	2921	1551	2335
	534	234	239	107	228		841	368	466	168	444		298	452	838	802	1170		407	404	501	945	900		1251	673	866	1813	2027		1394	1543	2109	2092	2342		1730	2180	1662	1980	2051
	346	284	521	190	164		773	569	634	311	334		495	539	751	569	849		788	461	617	1132	857		1055	759	1066	1994	1830		1345	1639	2511	2058	2188		2220	1996	1660	2400	1492
	540	335	415	218	219		647	703	686	133	396		238	568	497	982	1124		480	416	442	1139	1115		725	786	1281	1924	1261		2624	1761	1710	1895	1993		1552	2318	2858	2604	1347
	218	278	276	205	233		543	786	692	175	408		249	357	525	1029	1110		417	420	521	1436	1172		721	884	598	2256	1486		1470	1524	1830	2067	1949		2032	1948	1578	1401	2153
	208	290	599	123	246		586	495	911	164	435		415	350	457	1518	900		540	448	959	1349	909		773	710	787	1639	1969		2191	1827	1557	2446	1757		2346	1906	1667	1827	1524
	222	257	290	127	131		750	450	619	281	336		423	462	586	904	1216		583	794	984	1252	1200		1555	658	734	1704	2354		1919	1611	1742	2523	1933		1519	1924	1375	1557	2026
	226	280	497	138	123		893	529	611	149	431		271	442	868	1432	979		449	1057	1242	1113	1339		1583	901	877	2552	1954		1384	1868	1826	1699	2263		2368	2066	1387	1453	1546
	318	482	400	210	179		908	356	933	188	407		268	342	682	1124	903		415	888	625	1131	1311		1259	748	784	2064	1346		1757	1488	1354	1662	2209		2651	1961	1427	1486	1604
	324	308	263	169	157		742	453	436	215	421		260	577	657	1198	954		417	965	791	891	1211		698	749	883	1665	1526		1654	2311	1617	1943	1868		2486	2558	1388	1610	1994
	315	489	335	114	148		806	426	475	232	329		291	303	639	1162	1318		478	1316	1018	896	1201		651	982	838	1191	1909		1671	1749	1449	2001	1961		1915	2420	1665	2293	1716
		day 7-8	day 9-10	day 11-12	day 14-16	day 19-21	day 23-25	day 33-36
	Average	275.073	494.164	703.091	838.782	1281.82	1875.2	1929.05
	SEM	16.1629	30.2676	47.1925	44.0242	72.7717	43.5548	56.0288
Supplementary figure 1C
	day 7-8	day 9-10	day 11-12	day 14-16	day 19-21	day 23-25	day 33-36
	12.2965	13.7812	16.8732	17.158	17.3665	16.0262	11.97
	15.306	16.9899	14.719	19.7378	16.6173	18.8407	19.6489
	3.33247	4.6694	5.10417	9.74685	8.8564	10.3059	9.1062
	3.969	4.53015	4.7797	7.98445	10.156	8.14213	7.61
				5.7104	6.55553	4.2628	4.24
				3.6821	4.6854	4.5	3.84
		day 7-8	day 9-10	day 11-12	day 14-16	day 19-21	day 23-25	day 33-36
	Average	8.72598	9.99266	10.369	10.6699	10.7062	10.3463	9.40252
	SEM	2.99672	3.18186	3.16473	2.61924	2.1331	2.45264	2.39774

## Sheet: Supplementary figure 2
Supplementary figure 2B
	Time (min)	Diameter (μm)
	0	12
	2	9
	3	9
	5	20
	6	25
	7	25
	8	27
	9	28
	10	25
	12	21
	13	23
	14	21
Supplementary figure 2C
	Time (min)	Velocity (mm/s)
	0	4.25
	2	3.34
	3	3.36
	5	4.59
	6	4
	7	2.62
	8	2.91
	9	2.44
	10	0
	12	0
	13	0
	14	0

## Sheet: Supplementary figure 4
Supplementary figure 4C
	Time (Day)	vessel-1	vessel-2
	-0.0166667	10.2154	8.688
	0	0	0
	0.0125	0	0
	0.0256944	0	0
	0.0430556	0	0
	0.0666667	0	0
	0.0875	0	0
	0.125	0	0
	0.166667	0	0
	0.25	0	0
	0.333333	0	0
	0.5	0	0
	0.916667	0	0
	1.125	0	0
	1.39583	0	0
	1.58333	6.3506	4.5513
	1.95833	5.8795	4.4412
	2.08333	6.3474	5.1832
	2.33333	5.8403	5.4546
	2.58333	7.1034	6.244
	2.97917	5.4734	6.1976
	3.375	4.9352	7.3689
	3.95833	8.205	8.2755
	4.41667	5.4777	8.4058
	5	4.8155	8.4116
	5.45833	5.7076	8.2429
	5.97917	3.6578	7.8211
	6.5	6.5366	11.8226
	7	7.4842	10.9224
	8	7.2975	12.3908
	9	5.8631	10.3512
	10	4.4747	8.8563
	11	3.1119	8.4026
	12	3.9197	9.5225
	14	3.6402	9.2352
	16	3.7113	12.4027
	17	5.47855	6.0878
	19	5.6483	8.0585
	24	5.7633	8.205
	28	5.4978	6.2467
	32	2.5653	4.1075
	36	4.6432	4.8647
	40	5.9695	6.8113
	44	4.5871	3.4677
	48	5.8994	4.1242
	52	11.4527	8.8154
	56	11.7616	6.7086
	60	10.1721	8.1506
	64	5.8031	7.3832
	66	9.6353	6.0611
	73	10.4674	6.0355

## Sheet: Supplementary figure 6
Supplementary figure 6B
	day0	day3	day8	day19	day31	day41	day53
	1.02814	1.09493	0.985712	1.17779	0.835996	1.02331	0.986513
	0.921062	1.03571	0.911334	1.04686	1.05533	0.890036	1.10102
	0.995357	1.14595	1.13109	1.00075	1.12845	1.09605	0.877659
	0.999646	1.11719	0.960872	1.03935	0.999194	1.07016	1.03966
	0.999499	0.927627	0.930476	0.804198	1.00409	1.04929	0.98975
	0.954694	1.04935	1.07753	1.08054	1.06493	0.995777	1.06469
	1.05854	1.10426	0.982792	1.00885	0.939281	0.957905	1.03047
	0.896053	1.00564	1.08336	0.998797	1.05821	1.02113	1.07901
	0.840637	0.94304	1.04104	1.07612	0.88344	1.09034	1.08981
	1.06795	0.920158	0.892177	1.0835	1.09922	0.950908	0.958856
	1.0342	1.01195	0.939391	0.97966	1.01184	0.995284	1.04019
	0.918398	0.879228	1.04628	1.12684	1.03059	0.892054	1.12218
	1.04093	0.863312	1.00483	0.913606	0.919853	0.984906	0.974257
	1.00873	1.0227	0.916944	1.00349	1.00498	1.05319	1.06837
	1.03059	0.948135	0.975654	1.11822	1.14299	0.986635	0.988554
	0.940534	0.963764	0.857287	0.977129	0.970165	0.95669	0.950416
	0.956818	0.91945	0.87778	1.15878	1.05234	0.948463	0.989718
	0.868689	1.11388	1.01985	1.08603	1.09607	1.04279	0.929857
	0.930398	1.03914	1.05579	0.97338	1.12796	0.909537	1.02599
	1.08519	0.989236	1.00746	1.01609	1.0002	1.00219	0.89573
		0.930952	1.00612	1.08067	0.971925	1.05531	0.929772
		0.91366	0.910204	1.02839	0.970365	1.10452	1.05851
		0.893046	0.974974	1.00766	1.14432		1.07359
			0.997257	0.956026			0.989695
			1.00085	1.07805			0.957184
			1.10689	0.984526			1.00424

## Sheet: Supplementary figure 7
Supplementary figure 7A
	before	1.06065	0.959265	1.09447	1.22976	1.13944	0.990848	0.924456	0.944231	1.00581	1.00551	1.14191	0.874117	0.939668	0.962421	1.07051	1.07872	0.839172	0.991921	0.925058	0.900257	1.16384	1.04376	0.942697	1.04508	1.03557	0.833182	0.96516	1.30127	0.80558	1.11868	0.875928	1.00916	0.953884	0.947194	1.09055	1.26358	0.961774	1.1222	0.827554	0.973176	1.12322	0.869153	0.911899	1.09881	0.951022	1.04055	0.794313	1.0916
	0min	0.925522	0.918722	0.921982	0.964665	0.98206	0.929367	0.984743	0.823334	0.98019	0.978017	0.920864	0.784179	0.825315	1.14238	0.901135	1.16075	1.06864	1.09065	1.00543	0.750521	0.693074	1.13055	0.90808	1.0187	0.940832	0.976136	0.935976	1.03884	0.939013	0.565735	1.11571	1.04689	1.11571	1.04311	0.989928	0.871572	0.429441	0.681059	0.813873	0.937247	1.01068	0.701459	0.839466	1.11367	0.751267	1.05695	1.15083	1.01138
	20min	0.692122	1.00085	0.947391	0.895834	1.03654	0.880555	0.979434	1.04436	0.999421	0.97661	1.00707	0.44482	0.664394	0.866816	0.994551	0.512214	1.0962	0.882217	1.07315	1.05345	0.961048	0.782337	1.01172	0.799807	1.09767	0.976703	0.804356	1.06467	0.946156	0.488143	0.655003	0.676764	0.694443	0.959454	0.921476	0.765362	0.859236	0.689081	1.03719	0.757872	0.870885	1.01387	0.102879	0.839858	1.21779	0.208299	1.11275	0.79751
	40-60min	0.871089	1.02826	0.950016	0.928961	0.962236	0.840129	0.972713	0.892486	0.6429	1.01587	1.00624	0.290805	0.967616	0.992619	0.73024	1.02737	0.927377	0.932328	1.02667	0.767726	1.00254	1.1141	0.976667	0.856489	0.995389	0.559569	0.905035	0.980958	1.08974	0.99672	1.09417	0.808714	1.12216	0.981599	0.612832	0.634216	1.10315	0.708705	0.51095	0.533367	0.730414	0.232879	1.06155	0.477859	0.745414	0.652655	0.812697	0.373261
	100-120min	0.757405	0.872865	0.871568	0.970059	0.774224	0.811006	0.85098	0.736832	0.827193	0.831005	0.882125	0.16023	0.493504	0.4953	0.723038	1.02295	0.201805	0.492866	0.974384	0.164438	0.522457	0.176477	0.225981	0.9443	0.614168	0.681641	0.417131	0.220789	0.829	0.962862	0.595496	0.40789	0.18498	0.424581	0.671788	0.48884	0.824562	0.129548	0.563225	0.102135	0.363326	0.084436	0.250234	1.03375	0.869561	0.08535	0.289442	0.513749
	160-200min	0.282088	0.443324	0.776369	1.04363	0	0.378838	0.104352	0.537293	0.523554	0.880238	0.859668	0.214785	0.553978	0.358995	0.309236	0.194489	0.329774	0.561275	0.333185	0.731808	0.484	0.089272	0.58739	0.669805	0.499601	0.140458	0.273497	0.34694	0.151735	0.399822	0.567587	0.280292	0.505968	0.620694	0.08927	0.478234	0.790069	0.284825	0.252489	0.417582	0.337989	0.266361	0.105065	0.367037	0.108366	0.628578	0.236987	0.486945
	240-300min	0.448128	0.30296	0.69773	0.791981	0	0.038205	0.767909	0.508871	0.071907	0.715723	0.600062	0.46971	0.213879	0.098008	0.31184	0.099751	0.195698	0.515431	0.1682	0.428243	0.129273	0.105658	0.509851	0.396467	0.56558	0.687937	0.563819	0.395758	0.37721	0.312647	0.776327	0.239924	0.918161	0.047906	0.078112	0.079403	0.672342	0.136283	0.133534	0.0922	0.276675	0.072784	0.117972	0.233869	0.58522	0.326883
	340-400min	0	0.152237	0.040059	1.05023	0	0	0.502399	0.11228	0.416265	0.633954	0.488461	0.242261	0.404708	0.270853	0.195775	0.49072	0.145205	0.300837	0.307191	0.42552	0.235273	0.076092	0.326247	0.103499	0.754149	0.354552	0.26079	0.756251	0.265898	1.63398	0.484628
	480-540min	0.1151	0.313712	0.441604	0.744078	0.492884	0.239452	0.330633	0.120191	0	0.495528	0.591585	0.509709	0.102345	0.41297	0.123997	0.159856	0.094785	0.542729	0.195551	0.217162	0.163626	0.086026	0.393475	0.247784	0.693535	0.104222	0.334237	0.23618	0.654212	0.170024	0.272075	0.495016	0.126474	0.054938	0.33383	0.081461	0.080565	0.119908	0.210756	0.164344	0.191921
	720-780min	0.049246	0.369452	0.043385	0.154535	0	0	0	0.961574	0.310496	0.682197	0.245679	0.346808	0.073364	0.200133	0.10754	0.160739	0.177543	0.225808	0.242078	0.408162	0.253771	0.101654	0.185254	0.503341	0.729895	0.564252	0.286781	0.176869	0.630591	0.187018	0.159531	0.483772	0.932668	0.254331	0.752396	0.60928	0.729502	0.706821	0.691103	1.16854	0.385115	0.239718	0.095798	0.197055	0.359602
Supplementary figure 7B
		Core							Adjacent							Near
	before	-34.5411	14.8875		-2.08894		2.28251		-22.3326	21.7252		4.26558		19.8821		-12.3639	11.6338		8.17428		24.2087
	0	-21.398	22.1987		-15.4232		-0.163418		-7.38393	32.2024		15.3972		-3.47598		-14.4461	19.765		10.7066		12.5884
	20min	0.061844	61.6386		13.5823		43.5767		12.0792	20.4037		35.637		-1.19248		-3.7837	14.1132		5.8441		13.2838
	40-60min	28.5342	88.0096	106.205	22.277	37.836	54.6589	62.1457	44.5652	33.0188	38.1622	49.8509	66.6444	-6.56872	-5.53795	14.2384	14.8933	15.8597	5.10144	5.82484	5.56959	13.1913
	100-120min	125.354	181.498		89.0702	163.119	79.1015	85.9273	53.4351	37.7578		65.6797	72.8783	-5.17352	-4.77352	0.236408	13.7456		0.493499	2.54974	10.4685	8.95786
	160-200min	239.842	269.788	354.553	193.421		73.828		79.2516	41.3469	38.9303	58.913		-12.0209		-9.3009	14.2564	5.77656	-8.25716		4.61461
	240-300min	219.784	358.467		209.023		111.417		44.5874	43.2575		69.2554		-2.48085		-21.5498	7.27997		-3.26669		1.77709
	340-400min	337.463	279.743		245.802				70.6138	35.485		137.875				-9.49968	2.37145		19.494
	480-540min	504.226	333.728		334.653		184.885		166.339	71.9085		119.265		13.8957		11.4371	13.1414		13.1252		6.7235
	720-780min	451.195	441.471		333.008		339.227		211.67	113.909		126.295		77.3041		15.5537	35.6878		-0.695603		28.1106
	24h	299.117	569.619		494.087		300.757		191.047	124.296		127.808		84.9904		20.4573	22.0499		33.0226		28.2804
[truncated: 33 more columns]
